# Supplementary material for: Apigenin Inhibits IL-6 Transcription and Suppresses Esophageal Carcinogenesis
Source: Front Pharmacol. 2019 Sep 11;10:1002. doi: 10.3389/fphar.2019.01002 (PMC6749068; doi:10.3389/fphar.2019.01002)
Supplement: Supplementary file 3 [file DataSheet_1.zip]

Archive with 16 entries (16 files):
- Original picture of western blot/F1B-ECA109-GAPDH.jpg
- Original picture of western blot/F1B-ECA109-IL6.jpg
- Original picture of western blot/F1B-KYSE30-GAPDH.jpg
- Original picture of western blot/F1B-KYSE30-IL6.jpg
- Original picture of western blot/F3C-ECA109-CASPASE8.jpg
- Original picture of western blot/F3C-ECA109-GAPDH.jpg
- Original picture of western blot/F3C-ECA109-PARP.jpg
- Original picture of western blot/F3F-ECA109-CASPASE8.jpg
- Original picture of western blot/F3F-ECA109-GAPDH.jpg
- Original picture of western blot/F3F-ECA109-PARP.jpg
- Original picture of western blot/FS1C-KYSE30-CASPASE8.jpg
- Original picture of western blot/FS1C-KYSE30-GAPDH.jpg
- Original picture of western blot/FS1C-KYSE30-PARP.jpg
- Original picture of western blot/FS1F-KYSE30-CASPASE8.jpg
- Original picture of western blot/FS1F-KYSE30-GAPDH.jpg
- Original picture of western blot/FS1F-KYSE30-PARP.jpg
